# Supplementary material for: Prediction of Glomerular Filtration Rate Following Partial Nephrectomy for Localized Renal Cell Carcinoma with Different Machine Learning Techniques
Source: Cancers (Basel). 2025 May 13;17(10):1647. doi: 10.3390/cancers17101647 (PMC12110722; doi:10.3390/cancers17101647)
Supplement: Supplementary file 1 [file cancers-17-01647-s001.zip]

Archive with 1 entries (1 files):
- cancers-3564938-supplementary.pdf
